# Supplementary material for: Integration of 117 machine learning algorithms and single-cell transcriptomics identifies macrophage polarization and ER stress signatures for cancer prognosis and precision therapy
Source: Discov Oncol. 2026 Apr 30;17:917. doi: 10.1007/s12672-026-05126-6 (PMC13275951; doi:10.1007/s12672-026-05126-6)
Supplement: Supplementary file 7 — Additional file7 (ZIP 110 KB) [file 12672_2026_5126_MOESM7_ESM.zip]

Archive with 8 entries (8 files):
- Figure S7 consensus001.png
- Figure S7 consensus002.png
- Figure S7 consensus003.png
- Figure S7 consensus004.png
- Figure S7 consensus005.png
- Figure S7 consensus006.png
- Figure S7 consensus007.png
- Figure S7 consensus008.png
