# Supplementary material for: Integration of 117 machine learning algorithms and single-cell transcriptomics identifies macrophage polarization and ER stress signatures for cancer prognosis and precision therapy
Source: Discov Oncol. 2026 Apr 30;17:917. doi: 10.1007/s12672-026-05126-6 (PMC13275951; doi:10.1007/s12672-026-05126-6)
Supplement: Supplementary file 10 — Additional file10 (ZIP 1469 KB) [file 12672_2026_5126_MOESM10_ESM.zip]

Archive with 6 entries (6 files):
- Figure S10-15 BLCA_oncoPredict_top20.pdf
- Figure S10-15 BRCA_oncoPredict_top20.pdf
- Figure S10-15 LUAD_oncoPredict_top20.pdf
- Figure S10-15 OV_oncoPredict_top20.pdf
- Figure S10-15 SARC_oncoPredict_top20.pdf
- Figure S10-15 STAD_oncoPredict_top20.pdf
