# Supplementary material for: Integration of 117 machine learning algorithms and single-cell transcriptomics identifies macrophage polarization and ER stress signatures for cancer prognosis and precision therapy
Source: Discov Oncol. 2026 Apr 30;17:917. doi: 10.1007/s12672-026-05126-6 (PMC13275951; doi:10.1007/s12672-026-05126-6)
Supplement: Supplementary file 12 — Additional file12 (ZIP 3652 KB) [file 12672_2026_5126_MOESM12_ESM.zip]

Archive with 88 entries (88 files):
- ACC_combined.pdf
- ACC_combined.png
- BLCA_combined.pdf
- BLCA_combined.png
- BRCA_combined.pdf
- BRCA_combined.png
- CESC_combined.pdf
- CESC_combined.png
- CHOL_combined.pdf
- CHOL_combined.png
- COAD_combined.pdf
- COAD_combined.png
- DLBC_combined.pdf
- DLBC_combined.png
- ESCA_combined.pdf
- ESCA_combined.png
- GBM_combined.pdf
- GBM_combined.png
- HNSC_combined.pdf
- HNSC_combined.png
- KICH_combined.pdf
- KICH_combined.png
- KIRC_combined.pdf
- KIRC_combined.png
- KIRP_combined.pdf
- KIRP_combined.png
- LAML_combined.pdf
- LAML_combined.png
- LGG_combined.pdf
- LGG_combined.png
- LIHC_combined.pdf
- LIHC_combined.png
- LUAD_combined.pdf
- LUAD_combined.png
- LUSC_combined.pdf
- LUSC_combined.png
- MESO_combined.pdf
- MESO_combined.png
- OV_combined.pdf
- OV_combined.png
- PAAD_combined.pdf
- PAAD_combined.png
- PCPG_combined.pdf
- PCPG_combined.png
- PRAD_combined.pdf
- PRAD_combined.png
- READ_combined.pdf
- READ_combined.png
- SARC_combined.pdf
- SARC_combined.png
- significant_results_page1.pdf
- significant_results_page1.png
- significant_results_page10.pdf
- significant_results_page10.png
- significant_results_page11.pdf
- significant_results_page11.png
- significant_results_page2.pdf
- significant_results_page2.png
- significant_results_page3.pdf
- significant_results_page3.png
- significant_results_page4.pdf
- significant_results_page4.png
- significant_results_page5.pdf
- significant_results_page5.png
- significant_results_page6.pdf
- significant_results_page6.png
- significant_results_page7.pdf
- significant_results_page7.png
- significant_results_page8.pdf
- significant_results_page8.png
- significant_results_page9.pdf
- significant_results_page9.png
- SKCM_combined.pdf
- SKCM_combined.png
- STAD_combined.pdf
- STAD_combined.png
- TGCT_combined.pdf
- TGCT_combined.png
- THCA_combined.pdf
- THCA_combined.png
- THYM_combined.pdf
- THYM_combined.png
- UCEC_combined.pdf
- UCEC_combined.png
- UCS_combined.pdf
- UCS_combined.png
- UVM_combined.pdf
- UVM_combined.png
