# Supplementary material for: Integration of 117 machine learning algorithms and single-cell transcriptomics identifies macrophage polarization and ER stress signatures for cancer prognosis and precision therapy
Source: Discov Oncol. 2026 Apr 30;17:917. doi: 10.1007/s12672-026-05126-6 (PMC13275951; doi:10.1007/s12672-026-05126-6)
Supplement: Supplementary file 14 — Additional file14 (XLSX 10 KB) [file 12672_2026_5126_MOESM14_ESM.xlsx]

## Sheet: Sheet1
List of 33 cancer types from TCGA analyzed in this study
No.	Abbreviation	Full Name	Tissue/Organ System
1	ACC	Adrenocortical carcinoma	Endocrine
2	BLCA	Bladder urothelial carcinoma	Urological
3	BRCA	Breast invasive carcinoma	Breast
4	CESC	Cervical endocervical adenocarcinoma and squamous cell carcinoma	Gynecological
5	CHOL	Cholangiocarcinoma	Digestive (Hepatobiliary)
6	COAD	Colon adenocarcinoma	Digestive (Colorectal)
7	DLBC	Lymphoid neoplasm diffuse large B-cell lymphoma	Hematological
8	ESCA	Esophageal carcinoma	Digestive
9	GBM	Glioblastoma multiforme	Nervous system
10	HNSC	Head and neck squamous cell carcinoma	Head and neck
11	KICH	Kidney chromophobe	Urological (Renal)
12	KIRC	Kidney renal clear cell carcinoma	Urological (Renal)
13	KIRP	Kidney renal papillary cell carcinoma	Urological (Renal)
14	LAML	Acute myeloid leukemia	Hematological
15	LGG	Brain lower grade glioma	Nervous system
16	LIHC	Liver hepatocellular carcinoma	Digestive (Hepatobiliary)
17	LUAD	Lung adenocarcinoma	Respiratory
18	LUSC	Lung squamous cell carcinoma	Respiratory
19	MESO	Mesothelioma	Respiratory (Pleural)
20	OV	Ovarian serous cystadenocarcinoma	Gynecological
21	PAAD	Pancreatic adenocarcinoma	Digestive (Pancreatic)
22	PCPG	Pheochromocytoma and paraganglioma	Endocrine
23	PRAD	Prostate adenocarcinoma	Urological
24	READ	Rectum adenocarcinoma	Digestive (Colorectal)
25	SARC	Sarcoma	Soft tissue
26	SKCM	Skin cutaneous melanoma	Skin
27	STAD	Stomach adenocarcinoma	Digestive
28	TGCT	Testicular germ cell tumors	Urological
29	THCA	Thyroid carcinoma	Endocrine
30	THYM	Thymoma	Endocrine (Thymic)
31	UCEC	Uterine corpus endometrial carcinoma	Gynecological
32	UCS	Uterine carcinosarcoma	Gynecological
33	UVM	Uveal melanoma	Ocular
