# Supplementary material for: Integration of 117 machine learning algorithms and single-cell transcriptomics identifies macrophage polarization and ER stress signatures for cancer prognosis and precision therapy
Source: Discov Oncol. 2026 Apr 30;17:917. doi: 10.1007/s12672-026-05126-6 (PMC13275951; doi:10.1007/s12672-026-05126-6)
Supplement: Supplementary file 15 — Additional file15 (CSV 1 KB) [file 12672_2026_5126_MOESM15_ESM.csv]

MPRGs
STAT3
IL6
PPARG
PLA2G5
IRF5
CD274
STAT6
CSF1R
CXCL12
MYC
AHR
JAK2
CX3CR1
CD4
CEBPB
TNFSF11
ITGAM
NFKBIA
VCAM1
OLR1
CXCL2
HLA-DPB1
CIITA
TLR7
IL1R1
EDN1
NUPR1
RELA
MUC1
ATF3
PML
TNFAIP3
CASP5
CASP3
TNFSF10
FAS
CFLAR
IKBKE
TICAM1
NFKB1
DEPTOR
IFI27
CUL1
TRAF1
NGFR
BCL2L14
PPP3CC
GDNF
CD38
BRSK2
G0S2
BIRC3
TNF
EDA2R
TRADD
DNAJA1
4-Sep
BIRC2
ELL3
COL2A1
MCL1
ENDOD1
CSF2RB
RIPK1
BCL2A1
PDCD5
XIAP
PPIF
HSPA1B
ATP2A1
IER3
NBN
ICAM1
HMGB2
TRIM21
TBK1
ABL2
RIPK2
EDEM1
MT3
TRIM5
LAMP3
APOL1
OPTN
GRID2
SPHK1
FZD5
PRKCQ
NRG2
NOD2
TRIM22
TANK
NAMPT
RRAGC
DRAM1
IDO1
MT1G
SLC25A28
SOCS1
TRIM46
PARP12
DNAJB6
LIFR
GCH1
ENPP2
PANX1
MEF2C
IRF1
AIM2
IRF2
IL18
PEA15
MAP1LC3C
UVRAG
GLS2
