# Supplementary material for: Integration of 117 machine learning algorithms and single-cell transcriptomics identifies macrophage polarization and ER stress signatures for cancer prognosis and precision therapy
Source: Discov Oncol. 2026 Apr 30;17:917. doi: 10.1007/s12672-026-05126-6 (PMC13275951; doi:10.1007/s12672-026-05126-6)
Supplement: Supplementary file 16 — Additional file16 (CSV 1 KB) [file 12672_2026_5126_MOESM16_ESM.csv]

ERSRGs
HSPA5
DDIT3
HERPUD1
EIF2AK3
ERN1
ATF6
ATF4
XBP1
EIF2S1
PPP1R15A
CASP4
NFE2L2
ATF3
BCL2
HSP90B1
UFL1
CASP3
MANF
MAP3K5
CEBPB
MAPK8
SYVN1
DNAJC3
TMED4
SCAMP5
CREB3
CALR
NOD2
HYOU1
SESN2
P4HB
TP53
ATF6B
VCP
TNFRSF10B
DNAJC10
INS
CXCL8
MBTPS2
DERL1
RNF186
SIRT1
MBTPS1
DERL2
WFS1
CASP12
PRKN
PTPN1
ERO1A
FICD
CREB3L1
HMGB1
DDRGK1
CASP9
TMEM117
TTC23L
BAG6
RNF183
APP
RETREG1
BBC3
EIF2AK2
RTN3
GSK3B
BAX
DNAJB9
CREB3L3
TRIB3
EIF4G1
CASP8
TMBIM6
UMOD
CCL2
PRNP
ASNS
TMEM214
PDIA3
CANX
DDX3X
JUN
ERP29
SLC39A14
ANKS4B
SELENOS
NLRP3
DNAJB11
TRAF2
NUPR1
PPP1CA
SIGMAR1
RHO
ATP2A2
PDIA4
PPP1R15B
CASP7
BCL2L11
CYCS
OS9
TGFB1
PPP1CC
BOK
AKT1
DERL3
QRICH1
CCDC88B
NCK1
TXNDC12
NOD1
SGPP2
CDK5RAP3
SERPINA1
MTOR
CREB3L2
SEL1L
PPP1CB
TLR4
TMEM33
SREBF1
NHLRC1
AIFM1
PRKAA1
PARP1
UFM1
BSCL2
CLU
ATP2A3
TMEM238L
HERPUD2
CREBRF
MAPK1
ERN2
BCAP31
SDF2L1
PTGS2
HTT
HMOX1
BRSK2
GRINA
TUG1
BCL2L1
TNFSF10
TMTC3
SFTPC
NFYA
SOD1
SRPX
THBS4
CTH
PPP1R16A
CLGN
THBS1
SEC61B
NPLOC4
