# Supplementary material for: Integration of 117 machine learning algorithms and single-cell transcriptomics identifies macrophage polarization and ER stress signatures for cancer prognosis and precision therapy
Source: Discov Oncol. 2026 Apr 30;17:917. doi: 10.1007/s12672-026-05126-6 (PMC13275951; doi:10.1007/s12672-026-05126-6)
Supplement: Supplementary file 17 — Additional file17 (CSV 2 KB) [file 12672_2026_5126_MOESM17_ESM.csv]

	x
1	MT2A
2	IER5L
3	ITPKC
4	FAM83A
5	ANGPTL4
6	DDIT4
7	KRT7
8	B4GALT1
9	SPHK1
10	PLAUR
11	MRPL12
12	TNFRSF1A
13	FOSL1
14	PPP1R14B
15	CCDC85B
16	LYPD3
17	GAS2L1
18	RHOV
19	RBM42
20	LTBR
21	ERRFI1
22	CFL1
23	TOMM40
24	SEMA4B
25	ITGA5
26	MFSD12
27	LRFN4
28	EIF5A
29	FOSL2
30	CTSL
31	SH3GL1
32	C4orf48
33	FSTL3
34	RBCK1
35	RELB
36	IL11
37	KRT81
38	AP2S1
39	KIF23
40	EHBP1
41	DSC2
42	BUB1B
43	NOLC1
44	ACSL3
45	LPGAT1
46	NCAPG
47	MKI67
48	KIF11
49	FANCI
50	CENPF
51	STRIP2
52	CDCA2
53	ASPM
54	PAICS
55	BLM
56	ARHGAP11A
57	ECT2
58	KIF14
59	KIF20B
60	DSG2
61	CENPU
62	ESCO2
63	MAD2L1
64	CCNA2
65	CENPN
66	ERCC6L
67	NMI
68	TMA16
69	RRM2
70	FBXO45
71	DEPDC1B
72	CKAP2L
73	DEPDC1
74	SPC25
75	MELK
76	SKA3
77	DLGAP5
78	NEK2
79	TUBA1C
80	BUB1
81	PBK
82	NDC80
83	CDK1
84	RACGAP1
85	RPE
86	KIF18A
87	E2F7
88	CDKN3
89	CCNB2
90	ELOVL6
91	ARNTL2
92	SLC44A1
93	BUB3
94	RAD51
95	TUBA1B
96	RSRC1
97	EIF2S1
98	CENPA
99	MSANTD3
100	PGM2
101	HJURP
102	KIF4A
103	HMMR
104	FAM111B
105	MCM6
106	TFDP1
107	NEIL3
108	OIP5
109	SHCBP1
110	EXO1
111	NUP37
112	CCNB1
113	SKA1
114	CDC6
115	GNPNAT1
116	MTFR2
117	STYK1
118	SMC2
119	BZW1
120	CDCA4
121	NCAPH
122	BIRC5
123	GMPS
124	CDCA8
125	PTGES3
126	RND3
127	MMADHC
128	DIAPH3
129	KIF2C
130	B4GALT4
131	TRPA1
132	YARS2
133	CDC25C
134	C18orf54
135	TPX2
136	DTL
137	CTSV
138	CDC25A
139	IL1A
140	GTSE1
141	MCM10
142	CLSPN
143	ARL14
144	CDC45
145	SLC2A1
146	ASF1B
147	GPX8
148	ANLN
149	CEP55
150	BRI3BP
151	KPNA2
152	BIRC3
153	WNT7A
154	ANXA2
155	S100P
156	CPS1
157	INHA
158	FURIN
159	FAM83H
160	INSL4
161	SEMA7A
162	NTSR1
163	ATP8B3
164	GFPT2
165	EFHD2
166	APOL1
167	TUBB6
168	PSMB5
