# Supplementary material for: Integration of 117 machine learning algorithms and single-cell transcriptomics identifies macrophage polarization and ER stress signatures for cancer prognosis and precision therapy
Source: Discov Oncol. 2026 Apr 30;17:917. doi: 10.1007/s12672-026-05126-6 (PMC13275951; doi:10.1007/s12672-026-05126-6)
Supplement: Supplementary file 18 — Additional file18 (CSV 1 KB) [file 12672_2026_5126_MOESM18_ESM.csv]

node1	node2
ATF3	hsa-miR-134-5p
ATF3	hsa-miR-134-5p
CASP3	hsa-miR-23a-3p
CASP3	hsa-miR-23b-3p
CASP3	hsa-miR-382-5p
CASP3	hsa-miR-337-3p
CASP3	hsa-miR-323a-3p
CASP3	hsa-miR-384
CASP3	hsa-miR-130a-5p
CASP3	hsa-miR-23c
CEBPB	hsa-miR-17-5p
CEBPB	hsa-miR-20a-5p
CEBPB	hsa-miR-93-5p
CEBPB	hsa-miR-106a-5p
CEBPB	hsa-miR-210-3p
CEBPB	hsa-miR-191-5p
CEBPB	hsa-miR-185-5p
CEBPB	hsa-miR-155-5p
CEBPB	hsa-miR-106b-5p
CEBPB	hsa-miR-376c-3p
CEBPB	hsa-miR-374a-5p
CEBPB	hsa-miR-376a-3p
CEBPB	hsa-miR-20b-5p
CEBPB	hsa-miR-410-3p
CEBPB	hsa-miR-376b-3p
CEBPB	hsa-miR-519d-3p
CEBPB	hsa-miR-455-5p
CEBPB	hsa-miR-620
CEBPB	hsa-miR-663a
CEBPB	hsa-miR-423-5p
CEBPB	hsa-miR-541-3p
CEBPB	hsa-miR-147b
CEBPB	hsa-miR-374b-5p
CEBPB	hsa-miR-1298-5p
CEBPB	hsa-miR-1270
CEBPB	hsa-miR-1321
CEBPB	hsa-miR-3121-3p
CEBPB	hsa-miR-3184-5p
CEBPB	hsa-miR-4306
CEBPB	hsa-miR-3690
CEBPB	hsa-miR-4644
CEBPB	hsa-miR-4739
CEBPB	hsa-miR-2467-3p
CEBPB	hsa-miR-2467-3p
CEBPB	hsa-miR-5194
CEBPB	hsa-miR-382-3p
CEBPB	hsa-miR-1277-5p
CEBPB	hsa-miR-1277-5p
