# Supplementary material for: Integration of 117 machine learning algorithms and single-cell transcriptomics identifies macrophage polarization and ER stress signatures for cancer prognosis and precision therapy
Source: Discov Oncol. 2026 Apr 30;17:917. doi: 10.1007/s12672-026-05126-6 (PMC13275951; doi:10.1007/s12672-026-05126-6)
Supplement: Supplementary file 19 — Additional file19 (CSV 1 KB) [file 12672_2026_5126_MOESM19_ESM.csv]

node1	node2
CEBPB	Benzo(a)pyrene
ATF3	Benzo(a)pyrene
CASP3	1-Methyl-4-phenylpyridinium
CASP3	1-Methyl-4-phenylpyridinium
CASP3	1-Methyl-4-phenylpyridinium
CASP3	Arsenic Trioxide
CASP3	Arsenic Trioxide
CASP3	Arsenic Trioxide
CASP3	Arsenic Trioxide
CASP3	Bortezomib
CASP3	Bortezomib
CASP3	Cadmium Chloride
CASP3	Camptothecin
CASP3	Cannabidiol
CASP3	Capsaicin
CASP3	Cisplatin
CASP3	Cisplatin
CASP3	Cisplatin
CASP3	cordycepin
CASP3	Curcumin
CASP3	Doxorubicin
CASP3	Doxorubicin
CASP3	Doxorubicin
CASP3	Etoposide
CASP3	Fluorouracil
CASP3	Hydrogen Peroxide
CASP3	Hydrogen Peroxide
CASP3	hydroquinone
CASP3	(+)-JQ1 compound
CASP3	Lipopolysaccharides
CASP3	Mitomycin
CASP3	Niclosamide
CASP3	Paclitaxel
CASP3	Paraquat
CASP3	Plant Extracts
CASP3	Plant Extracts
CASP3	Quercetin
CASP3	Quercetin
CASP3	Resveratrol
CASP3	Resveratrol
CASP3	Resveratrol
CASP3	Rotenone
CASP3	Rotenone
CASP3	sodium arsenite
CASP3	Staurosporine
CASP3	Staurosporine
CASP3	Thapsigargin
CASP3	Tretinoin
CASP3	Vorinostat
