# Supplementary material for: Integration of 117 machine learning algorithms and single-cell transcriptomics identifies macrophage polarization and ER stress signatures for cancer prognosis and precision therapy
Source: Discov Oncol. 2026 Apr 30;17:917. doi: 10.1007/s12672-026-05126-6 (PMC13275951; doi:10.1007/s12672-026-05126-6)
Supplement: Supplementary file 20 — Additional file20 (CSV 1 KB) [file 12672_2026_5126_MOESM20_ESM.csv]

node1	node2
CASP3	CEBPA
CASP3	CEBPB
CASP3	CTCF
CASP3	ERG
CASP3	FOXA1
CASP3	GABPA
CASP3	NELFA
CASP3	RAD21
CASP3	SIX5
CASP3	SPI1
CEBPB	CTCF
CEBPB	CTCFL
CEBPB	EGR1
CEBPB	RAD21
CEBPB	SPI1
CEBPB	STAT3
NUPR1	CEBPA
NUPR1	CEBPB
NUPR1	CREB1
NUPR1	CTCF
NUPR1	EP300
NUPR1	FOXA1
NUPR1	FOXA2
NUPR1	HOXB13
NUPR1	NRF1
NUPR1	RAD21
NUPR1	RELA
NUPR1	STAT1
NUPR1	STAT3
NUPR1	TBP
NUPR1	ZNF384
TNFSF10	SPI1
TNFSF10	STAT1
TNFSF10	STAT3
TNFSF10	TAL1
TNFSF10	TEAD4
TNFSF10	TP63
TNFSF10	AR
TNFSF10	CEBPA
TNFSF10	EP300
TNFSF10	ERG
TNFSF10	ESR1
TNFSF10	FOS
TNFSF10	FOSL2
TNFSF10	FOXA1
TNFSF10	GATA1
TNFSF10	GATA2
TNFSF10	GATA3
TNFSF10	HOXB13
TNFSF10	JUN
TNFSF10	JUND
TNFSF10	NR3C1
TNFSF10	POLR2A
TNFSF10	RUNX1
TNFSF10	RUNX1T1
TNFSF10	SMARCB1
